# Supplementary material for: Antecedents for online food delivery platform leading to continuance usage intention via e-word-of-mouth review adoption
Source: PLoS One. 2023 Aug 17;18(8):e0290247. doi: 10.1371/journal.pone.0290247 (PMC10434875; doi:10.1371/journal.pone.0290247)
Supplement: S1 Data — (XLSX) [file pone.0290247.s001.xlsx]

## Sheet: OFD Data
REL1	2	2	2	2	2	2	2	2	2	2	2	2	2	2	2	4	3	3	2	2	2	3	3	3	3	3	3	3
REL2	4	2	4	2	2	2	2	4	2	4	2	2	4	3	4	3	3	4	4	4	2	5	3	5	5	4	5	4
REL3	4	2	2	2	2	4	2	4	2	2	2	2	2	2	2	4	4	4	2	2	2	5	3	3	3	3	3	3
RES1	4	3	3	3	3	3	3	4	3	3	3	3	1	1	1	4	4	4	3	2	3	5	4	4	2	2	2	2
RES2	4	4	2	2	2	2	4	4	4	2	2	2	2	3	4	4	3	4	2	2	4	5	5	3	3	4	5	5
RES3	5	5	5	5	5	5	5	5	5	5	5	5	3	5	5	5	5	5	5	5	5	5	5	5	4	5	5	5
ASS1	4	4	4	4	3	4	4	4	4	4	4	3	2	2	3	4	4	4	3	3	4	5	5	5	3	3	4	4
ASS2	5	4	4	4	2	2	2	5	4	4	4	2	3	3	4	5	5	5	3	2	3	5	5	5	4	4	5	5
ASS3	4	4	4	4	4	2	2	4	4	4	4	4	3	3	3	4	2	4	3	3	4	5	5	5	4	4	4	4
TAN1	2	2	2	2	5	4	4	2	2	2	2	5	2	1	1	5	4	5	3	3	2	3	3	3	3	2	2	3
TAN3	4	4	4	4	4	4	4	4	4	4	4	4	2	2	3	4	4	4	3	2	3	5	5	5	3	3	4	4
TAN2	3	3	3	3	3	3	3	3	3	3	3	3	3	3	3	3	3	3	3	3	3	4	4	4	4	4	4	4
EMP1	5	1	1	1	1	1	5	5	1	1	1	1	5	1	1	4	4	4	1	2	4	5	2	2	5	2	2	2
EMP2	5	5	5	5	5	5	5	5	5	5	5	5	5	5	5	4	4	4	5	5	5	5	5	5	5	5	5	5
EMP3	4	2	4	2	2	4	2	4	2	4	2	2	2	2	2	4	4	4	4	4	3	5	3	5	3	3	3	5
PEOU1	2	2	2	2	2	2	2	2	2	2	2	2	2	2	2	2	2	2	2	2	2	3	3	3	3	3	3	3
PEOU2	3	3	3	3	3	3	3	3	3	3	3	3	3	2	2	3	3	3	3	3	3	4	4	4	4	3	3	3
PEOU3	4	4	4	3	3	4	4	4	4	4	3	3	2	3	3	4	4	3	3	3	3	5	5	5	3	4	4	3
CNF1	4	4	4	4	4	4	4	4	4	4	4	4	2	2	3	4	4	4	2	3	4	5	5	5	3	3	4	4
CNF2	5	5	5	4	4	4	4	5	5	5	4	4	1	1	1	3	3	1	1	1	1	5	5	5	2	2	2	5
CNF3	4	4	4	3	2	2	2	4	4	4	3	2	1	2	4	3	3	3	2	2	4	5	5	5	2	3	5	5
EWOMRA1	3	4	4	3	3	3	4	3	4	4	3	3	2	2	2	3	3	3	3	2	2	4	5	5	3	3	3	3
EWOMRA2	1	1	3	1	1	1	4	1	1	3	1	1	4	3	3	3	2	3	1	1	1	2	2	4	5	4	4	4
EWOMRA3	5	3	5	2	1	4	4	5	3	5	2	1	1	1	1	5	4	4	4	5	5	5	4	5	2	2	2	2
CU1	2	2	4	4	3	4	3	2	2	4	4	3	2	3	4	2	3	4	3	3	4	3	3	5	3	4	5	4
CU2	4	2	4	4	2	4	4	4	2	4	4	2	1	2	3	4	4	4	4	4	4	5	3	5	2	3	4	5
CU3	4	4	4	2	4	2	2	4	4	4	2	4	2	2	2	2	4	3	2	3	3	5	5	5	3	3	3	3
CU4	3	3	3	3	3	3	3	3	3	3	3	3	3	4	4	4	5	4	3	3	3	4	4	4	4	5	5	5
	4	4	4	3	3	3	3	4	4	4	3	3	2	3	4	4	4	4	4	4	4	5	5	5	3	4	5	5
	4	2	4	4	2	4	4	4	2	4	4	2	2	4	4	4	4	2	4	4	2	5	3	5	3	5	5	5
	2	2	2	2	2	2	2	2	2	2	2	2	2	2	2	2	2	4	2	2	2	3	3	3	3	3	3	3
	4	3	2	2	2	4	3	4	3	2	2	2	1	1	3	3	3	4	3	3	4	5	4	3	2	2	4	3
	2	2	2	2	2	2	2	2	2	2	2	2	4	2	2	2	2	4	1	2	2	3	3	3	5	3	3	3
	3	3	3	3	3	3	3	3	3	3	3	3	3	3	3	3	4	3	3	3	3	4	4	4	4	4	4	4
	4	4	4	4	4	4	4	4	4	4	4	4	4	4	4	4	4	4	4	4	4	5	5	5	5	5	5	4
	4	3	4	3	4	4	4	4	3	4	3	4	2	3	3	2	2	1	3	2	2	5	4	5	3	4	4	4
	4	4	4	3	3	3	3	4	4	4	3	3	3	3	3	4	4	4	4	4	4	5	5	5	4	4	4	4
	3	3	3	3	4	4	4	3	3	3	3	4	3	3	3	3	4	3	4	3	3	4	4	4	4	4	4	4
	4	4	4	1	4	4	4	4	4	4	1	4	1	1	1	2	2	3	3	3	3	5	5	5	2	2	2	2
	4	2	4	2	2	2	4	4	2	4	2	2	1	1	1	3	2	2	2	2	3	5	3	5	2	2	2	4
	1	1	1	1	1	1	1	1	1	1	1	1	1	1	1	1	1	1	1	1	1	2	2	2	2	2	2	2
	4	4	4	4	2	4	4	4	4	4	4	2	1	1	1	2	2	4	4	4	4	5	5	5	2	2	2	2
	3	3	4	2	2	2	4	3	3	4	2	2	4	3	4	5	5	5	4	2	4	4	4	5	5	4	5	5
	4	4	4	1	4	4	4	4	4	4	1	4	4	1	1	4	3	4	4	4	4	5	5	5	5	2	2	2
	3	4	4	3	3	4	3	3	4	4	3	3	4	3	4	4	4	4	4	3	3	4	5	5	5	4	5	5
	5	5	5	2	2	5	5	5	5	5	2	2	4	2	2	5	4	4	4	4	5	5	5	5	5	3	3	4
	2	3	2	2	1	2	2	2	3	2	2	1	4	1	1	4	5	4	2	2	4	3	4	3	5	2	2	2
	3	3	3	3	3	3	3	3	3	3	3	3	1	1	1	4	2	2	2	1	1	4	4	4	2	2	2	3
	5	5	5	1	4	4	4	5	5	5	1	4	1	1	1	3	2	4	4	2	2	5	5	5	2	2	2	2
	3	3	3	3	3	3	3	3	3	3	3	3	3	3	3	5	4	5	4	3	4	4	4	4	4	4	4	5
	5	5	5	5	5	5	5	5	5	5	5	5	4	4	3	4	4	4	5	5	5	5	5	5	5	5	4	4
	4	2	3	3	4	4	3	4	2	3	3	4	3	3	3	4	4	4	3	4	4	5	3	4	4	4	4	4
	5	3	5	2	4	3	4	5	3	5	2	4	4	2	5	5	4	4	3	2	2	5	4	5	5	3	5	5
	4	4	4	2	4	3	3	4	4	4	2	4	2	2	2	4	4	4	2	3	4	5	5	5	3	3	3	4
	4	3	3	3	3	3	3	4	3	3	3	3	2	2	2	4	4	4	2	2	3	5	4	4	3	3	3	4
	4	4	4	4	4	4	4	4	4	4	4	4	4	3	3	4	4	4	4	4	5	5	5	5	5	4	4	4
	3	3	3	3	3	3	3	3	3	3	3	3	2	2	3	3	3	3	3	3	3	4	4	4	3	3	4	3
	4	3	4	3	3	3	3	4	3	4	3	3	2	2	3	4	4	4	4	3	3	5	4	5	3	3	4	5
	2	2	2	2	2	2	2	2	2	2	2	2	2	2	2	2	2	2	2	2	2	3	3	3	3	3	3	3
	4	4	4	1	4	4	4	4	4	4	1	4	1	1	4	4	4	4	4	4	4	5	5	5	2	2	5	2
	4	4	4	4	4	4	4	4	4	4	4	4	2	2	2	4	4	4	4	4	4	5	5	5	3	3	3	3
	5	5	5	3	3	5	5	5	5	5	3	3	1	1	3	3	2	3	1	2	2	5	5	5	2	2	4	4
	2	2	2	2	2	2	2	2	2	2	2	2	2	2	2	4	3	4	3	3	3	3	3	3	3	3	3	3
	4	4	4	4	4	4	4	4	4	4	4	4	3	3	3	4	4	4	3	3	4	5	5	5	4	4	4	5
	2	2	2	2	4	4	4	2	2	2	2	4	2	3	3	4	4	3	3	3	3	3	3	3	3	4	4	4
	4	3	3	2	2	3	3	4	3	3	2	2	2	2	3	4	3	3	2	3	3	5	4	4	3	3	4	5
	3	4	4	4	4	4	3	3	4	4	4	4	3	3	5	3	3	4	3	3	3	4	5	5	4	4	5	4
	4	4	4	3	3	3	4	4	4	4	3	3	2	2	3	4	4	4	4	4	4	5	5	5	3	3	4	4
	4	4	4	3	3	3	3	4	4	4	3	3	2	3	4	3	3	4	2	2	3	5	5	5	3	4	5	5
	4	4	4	1	1	1	1	4	4	4	1	1	1	1	1	1	1	1	3	4	2	5	5	5	2	2	2	2
	3	3	3	3	3	3	3	3	3	3	3	3	3	3	3	3	3	3	3	3	3	4	4	4	4	4	4	4
	5	4	4	2	2	2	2	5	4	4	2	2	2	2	4	4	4	4	2	2	4	5	5	5	3	3	5	3
	2	3	4	2	2	4	4	2	3	4	2	2	2	2	3	4	4	3	3	2	4	3	4	5	3	3	4	4
	4	4	4	3	3	3	3	4	4	4	3	3	5	3	3	4	4	4	3	3	3	5	5	5	5	4	4	4
	3	3	3	3	3	3	3	3	3	3	3	3	3	3	3	4	4	4	2	3	3	4	4	4	4	4	4	4
	3	4	4	2	4	2	2	3	4	4	2	4	4	3	4	4	3	4	3	3	3	4	5	5	5	4	5	5
	4	4	4	3	3	3	3	4	4	4	3	3	1	3	4	3	3	4	4	4	3	5	5	5	2	4	5	5
	5	5	5	3	2	2	2	5	5	5	3	2	1	3	4	4	2	2	3	3	3	5	5	5	2	4	5	5
	4	4	4	4	4	4	4	4	4	4	4	4	3	3	3	4	4	4	3	3	3	5	5	5	4	4	4	4
	3	3	4	3	3	3	3	3	3	4	3	3	3	3	4	3	4	4	2	4	4	4	4	5	4	4	5	4
	3	3	3	1	1	4	4	3	3	3	1	1	2	1	2	3	3	3	2	2	2	4	4	4	3	2	3	2
	5	5	5	5	1	1	1	5	5	5	5	1	5	3	5	4	4	5	5	4	4	5	5	5	5	4	5	5
	4	4	4	4	3	3	3	4	4	4	4	3	3	3	3	3	3	3	3	3	3	5	5	5	4	4	4	4
	3	3	3	3	3	3	3	3	3	3	3	3	3	3	3	5	5	5	3	2	3	4	4	4	4	4	4	4
	3	3	3	3	3	3	3	3	3	3	3	3	4	4	4	2	2	2	2	2	2	4	4	4	5	5	5	3
	2	5	4	2	4	2	4	2	5	4	2	4	1	1	2	2	3	2	4	3	4	3	5	5	2	2	3	3
	3	3	3	2	2	3	3	3	3	3	2	2	1	1	1	3	3	4	1	3	3	4	4	4	2	2	2	2
	3	3	3	3	3	3	3	3	3	3	3	3	3	3	3	3	2	3	3	3	2	4	4	4	4	4	4	4
	4	5	5	3	3	5	3	4	5	5	3	3	1	3	3	3	3	4	3	3	3	5	5	5	2	4	4	5
	4	4	4	2	2	2	2	4	4	4	2	2	2	3	4	4	4	3	3	3	3	5	5	5	3	4	5	5
	4	4	4	4	4	4	4	4	4	4	4	4	1	1	1	3	3	4	1	1	1	5	5	5	2	2	2	4
	4	4	3	3	3	3	3	4	4	3	3	3	2	3	3	2	4	1	4	3	3	5	5	4	3	4	4	5
	4	5	3	3	3	3	3	4	5	3	3	3	1	2	2	5	5	5	4	4	4	5	5	4	2	3	3	4
	4	1	4	1	1	1	1	4	1	4	1	1	1	1	1	1	3	4	1	1	3	5	2	5	2	2	2	2
	3	3	3	3	3	3	3	3	3	3	3	3	2	2	2	2	3	3	4	3	3	4	4	4	3	3	3	5
	3	3	3	3	3	3	3	3	3	3	3	3	3	3	3	2	3	3	2	2	2	4	4	4	4	4	4	4
	4	4	4	3	3	3	3	4	4	4	3	3	3	3	3	1	2	2	3	3	3	5	5	5	4	4	4	4
	3	3	3	3	3	3	3	3	3	3	3	3	4	3	4	4	2	5	4	3	4	4	4	4	5	4	5	5
	3	3	3	3	3	3	3	3	3	3	3	3	3	3	3	3	3	3	3	3	3	4	4	4	4	4	4	4
	3	2	5	3	3	4	4	3	2	5	3	3	2	3	4	1	2	4	4	5	3	4	3	5	3	4	5	5
	3	3	3	3	3	3	3	3	3	3	3	3	1	1	1	4	4	3	1	3	2	4	4	4	2	2	2	2
	4	4	3	4	5	4	4	4	4	3	4	5	4	4	4	4	4	4	4	4	4	5	5	4	5	5	5	5
	3	4	4	2	3	4	3	3	4	4	2	3	3	3	4	3	3	4	3	3	4	4	5	5	4	4	5	4
	5	5	3	2	2	4	4	5	5	3	2	2	2	2	4	5	5	5	2	2	2	5	5	4	3	3	5	4
	5	5	4	2	2	5	5	5	5	4	2	2	4	3	5	5	4	5	2	2	3	5	5	5	5	4	5	5
	3	4	4	3	3	3	4	3	4	4	3	3	2	3	3	4	3	3	2	3	3	4	5	5	3	4	4	4
	3	3	3	3	3	3	3	3	3	3	3	3	3	3	3	4	3	4	3	3	3	4	4	4	4	4	4	4
	4	3	5	3	3	4	4	4	3	5	3	3	2	4	2	4	4	4	4	4	4	5	4	5	3	5	3	5
	3	3	3	3	3	3	3	3	3	3	3	3	3	3	3	3	4	3	3	3	3	4	4	4	4	4	4	4
	5	5	5	4	4	5	5	5	5	5	4	4	1	3	5	3	3	4	3	3	3	5	5	5	2	4	5	5
	1	1	1	1	5	1	1	1	1	1	1	5	3	1	1	1	1	2	1	1	1	2	2	2	4	2	2	2
	3	4	4	1	2	2	3	3	4	4	1	2	3	2	4	4	5	5	4	2	3	4	5	5	4	3	5	5
	5	5	5	2	5	5	5	5	5	5	2	5	1	3	5	5	4	4	2	2	3	5	5	5	2	4	5	5
	5	5	5	5	2	5	5	5	5	5	5	2	5	3	3	4	4	5	5	5	5	5	5	5	5	4	4	5
	3	4	4	3	3	3	3	3	4	4	3	3	4	3	3	4	4	5	4	3	4	4	5	5	5	4	4	4
	4	4	4	4	1	1	1	4	4	4	4	1	1	3	3	4	4	4	2	1	4	5	5	5	2	4	4	4
	3	3	4	3	4	3	4	3	3	4	3	4	3	3	3	4	5	5	2	3	3	4	4	5	4	4	4	4
	4	4	4	3	3	3	3	4	4	4	3	3	3	3	4	4	3	4	4	4	4	5	5	5	4	4	5	5
	4	4	4	4	4	4	4	4	4	4	4	4	4	3	4	4	4	4	3	3	4	5	5	5	5	4	5	4
	4	3	3	2	2	2	2	4	3	3	2	2	2	1	1	4	4	4	3	3	2	5	4	4	3	2	2	3
	4	4	4	3	3	4	4	4	4	4	3	3	2	3	3	4	4	5	3	3	3	5	5	5	3	4	4	4
	4	3	4	3	3	4	4	4	3	4	3	3	2	2	2	4	4	4	4	3	3	5	4	5	3	3	3	3
	3	4	4	4	3	4	5	3	4	4	4	3	5	4	3	4	3	4	5	3	5	4	5	5	5	5	4	5
	5	3	4	1	1	1	1	5	3	4	1	1	1	1	1	3	3	2	1	1	1	5	4	5	2	2	2	2
	4	4	4	2	3	4	3	4	4	4	2	3	3	3	4	5	5	5	4	4	4	5	5	5	4	4	5	4
	4	4	4	3	4	3	3	4	4	4	3	4	2	2	3	4	4	3	4	3	4	5	5	5	3	3	4	4
	4	4	4	2	2	2	2	4	4	4	2	2	2	3	3	2	2	4	3	3	4	5	5	5	3	4	4	4
	5	5	5	3	3	3	4	5	5	5	3	3	3	3	3	5	4	4	4	4	4	5	5	5	4	4	4	5
	4	4	4	2	2	2	2	4	4	4	2	2	3	3	3	4	4	4	4	3	4	5	5	5	4	4	4	4
	5	4	5	5	4	5	5	5	4	5	5	4	1	2	5	3	5	5	5	5	5	5	5	5	2	3	5	5
	4	3	3	2	4	4	4	4	3	3	2	4	2	3	4	4	4	2	4	4	3	5	4	4	3	4	5	4
	3	3	3	3	3	3	3	3	3	3	3	3	2	3	3	3	4	4	2	2	2	4	4	4	3	4	4	4
	4	3	3	3	3	3	3	4	3	3	3	3	2	3	4	4	3	3	3	3	3	5	4	4	3	4	5	4
	3	3	3	3	3	3	3	3	3	3	3	3	3	3	3	4	4	3	4	4	4	4	4	4	4	4	4	4
	5	5	4	2	5	4	4	5	5	4	2	5	1	1	3	3	3	3	3	4	4	5	5	5	2	2	4	4
	4	4	4	4	3	4	4	4	4	4	4	3	4	2	4	4	2	4	4	4	4	5	5	5	5	3	5	5
	4	4	4	4	4	4	4	4	4	4	4	4	1	3	3	5	4	4	4	4	4	5	5	5	2	4	4	4
	4	4	4	2	3	4	4	4	4	4	2	3	2	4	4	5	2	4	4	4	4	5	5	5	3	5	5	5
	3	3	3	3	3	3	3	3	3	3	3	3	3	3	3	3	3	3	3	3	3	4	4	4	4	4	4	4
	4	4	4	1	1	1	1	4	4	4	1	1	2	3	3	5	4	4	2	2	4	5	5	5	3	4	4	4
	5	1	5	1	1	1	1	5	1	5	1	1	4	2	2	5	5	5	5	5	5	5	2	5	5	3	3	2
	4	4	4	4	4	4	4	4	4	4	4	4	3	4	4	5	5	5	5	5	5	5	5	5	4	5	5	5
	3	4	5	4	4	3	3	3	4	5	4	4	5	2	1	4	5	5	3	4	5	4	5	5	5	3	2	3
	3	3	3	3	3	3	3	3	3	3	3	3	1	1	1	5	5	5	5	5	5	4	4	4	2	2	2	5
	3	3	3	3	2	3	3	3	3	3	3	2	3	2	2	1	2	2	3	4	4	4	4	4	4	3	3	4
	4	3	3	3	4	3	4	4	3	3	3	4	3	3	3	3	4	3	4	4	3	5	4	4	4	4	4	4
	4	4	4	1	1	4	4	4	4	4	1	1	1	2	2	1	4	4	4	4	2	5	5	5	2	3	3	3
	3	3	3	3	3	3	3	3	3	3	3	3	3	3	3	4	4	3	4	4	4	4	4	4	4	4	4	4
	3	3	3	3	3	3	3	3	3	3	3	3	3	3	3	3	3	3	3	3	1	4	4	4	4	4	4	4
	3	3	3	3	3	3	3	3	3	3	3	3	3	3	3	3	3	3	3	3	3	4	4	4	4	4	4	4
	2	3	3	2	3	4	4	2	3	3	2	3	3	3	3	5	4	3	3	4	4	3	4	4	4	4	4	4
	5	5	5	5	3	5	5	5	5	5	5	3	2	2	3	3	3	4	5	5	4	5	5	5	3	3	4	4
	4	4	4	4	2	4	4	4	4	4	4	2	3	3	3	4	4	4	3	3	3	5	5	5	4	4	4	4
	4	5	5	4	4	4	5	4	5	5	4	4	3	3	3	3	3	4	3	3	3	5	5	5	4	4	4	4
	4	3	4	3	4	3	3	4	3	4	3	4	2	3	3	3	3	4	3	3	2	5	4	5	3	4	4	4
	3	3	3	3	3	3	3	3	3	3	3	3	3	3	3	2	2	4	3	3	3	4	4	4	4	4	4	4
	3	3	3	3	3	3	3	3	3	3	3	3	3	3	3	4	5	3	4	4	3	4	4	4	4	4	4	4
	1	1	1	1	1	1	1	1	1	1	1	1	1	1	1	1	2	1	1	1	1	2	2	2	2	2	2	2
	4	2	4	2	3	4	3	4	2	4	2	3	5	2	5	4	3	4	3	3	4	5	3	5	5	3	5	5
	3	3	3	3	4	3	3	3	3	3	3	4	3	2	4	3	4	4	3	3	4	4	4	4	4	3	5	4
	4	5	5	3	4	4	4	4	5	5	3	4	2	2	2	3	3	3	3	3	3	5	5	5	3	3	3	4
	4	3	5	3	2	2	2	4	3	5	3	2	4	3	4	4	3	5	3	2	3	5	4	5	5	4	5	5
	4	2	2	2	2	4	4	4	2	2	2	2	2	3	3	4	4	4	2	3	3	5	3	3	3	4	4	4
	4	2	4	3	3	3	3	4	2	4	3	3	2	3	3	3	4	3	3	3	3	5	3	5	3	4	4	4
	3	3	3	3	3	3	3	3	3	3	3	3	2	3	3	4	3	4	2	2	2	4	4	4	3	4	4	4
	4	4	3	3	3	3	3	4	4	3	3	3	2	3	4	4	4	3	3	4	3	5	5	4	3	4	5	5
	4	3	4	3	3	3	3	4	3	4	3	3	3	3	3	3	3	3	4	4	4	5	4	5	4	4	4	4
	3	3	3	3	3	3	3	3	3	3	3	3	3	3	3	3	2	4	4	4	3	4	4	4	4	4	4	4
	4	2	2	2	2	2	2	4	2	2	2	2	1	1	1	2	4	3	3	3	2	5	3	3	2	2	2	2
	4	3	3	3	3	3	3	4	3	3	3	3	3	3	3	4	4	4	3	3	3	5	4	4	4	4	4	4
	4	4	4	3	4	3	3	4	4	4	3	4	3	3	3	2	3	4	4	4	4	5	5	5	4	4	4	4
	4	4	4	4	4	4	4	4	4	4	4	4	4	3	4	5	4	5	3	4	3	5	5	5	5	4	5	5
	4	5	5	3	5	3	4	4	5	5	3	5	3	3	4	2	2	4	4	4	4	5	5	5	4	4	5	5
	3	3	3	3	3	3	3	3	3	3	3	3	3	3	3	4	4	2	3	3	3	4	4	4	4	4	4	4
	4	4	4	3	2	2	2	4	4	4	3	2	3	3	3	5	3	5	3	3	4	5	5	5	4	4	4	4
	3	3	3	3	3	3	3	3	3	3	3	3	3	3	3	3	3	4	3	3	3	4	4	4	4	4	4	4
	3	4	4	2	3	3	3	3	4	4	2	3	2	2	3	3	3	4	3	3	2	4	5	5	3	3	4	3
	3	3	3	3	3	3	3	3	3	3	3	3	3	3	3	5	4	5	4	4	4	4	4	4	4	4	4	4
	4	4	4	2	5	2	4	4	4	4	2	5	1	2	2	4	4	2	4	2	2	5	5	5	2	3	3	3
	3	3	3	3	3	3	3	3	3	3	3	3	2	2	2	2	3	2	1	2	2	4	4	4	3	3	3	3
	4	3	4	3	3	3	3	4	3	4	3	3	3	3	4	4	4	4	3	3	3	5	4	5	4	4	5	4
	4	4	4	3	3	3	3	4	4	4	3	3	4	2	3	3	3	4	3	3	3	5	5	5	5	3	4	4
	4	2	4	1	1	1	1	4	2	4	1	1	1	2	4	4	3	4	4	4	3	5	3	5	2	3	5	5
	4	3	4	2	1	4	4	4	3	4	2	1	4	3	5	4	4	3	2	2	5	5	4	5	5	4	5	5
	4	4	4	3	3	3	3	4	4	4	3	3	3	3	3	5	4	4	2	2	2	5	5	5	4	4	4	4
	4	4	4	3	4	3	3	4	4	4	3	4	4	1	3	5	5	5	5	3	3	5	5	5	5	2	4	4
	5	5	5	2	3	3	3	5	5	5	2	3	4	2	2	5	4	4	3	3	3	5	5	5	5	3	3	4
	4	4	4	2	2	2	2	4	4	4	2	2	4	2	4	4	4	4	3	3	4	5	5	5	5	3	5	5
	4	2	4	2	4	2	4	4	2	4	2	4	4	2	4	4	4	4	4	4	4	5	3	5	5	3	5	5
	4	3	3	3	3	3	3	4	3	3	3	3	2	2	3	5	4	4	3	3	3	5	4	4	3	3	4	4
	5	5	5	3	3	5	5	5	5	5	3	3	4	3	4	5	5	5	5	4	5	5	5	5	5	4	5	5
	4	4	4	2	4	4	2	4	4	4	2	4	3	3	4	4	4	3	1	4	2	5	5	5	4	4	5	4
	4	4	4	2	2	2	2	4	4	4	2	2	2	3	3	3	4	4	2	2	2	5	5	5	3	4	4	4
	4	4	4	3	5	4	4	4	4	4	3	5	3	1	1	4	3	4	4	3	3	5	5	5	4	2	2	4
	4	4	4	4	2	2	4	4	4	4	4	2	4	3	4	5	4	4	4	4	4	5	5	5	5	4	5	5
	5	5	5	3	3	5	5	5	5	5	3	3	3	3	3	4	3	4	3	3	3	5	5	5	4	4	4	4
	4	2	4	4	2	4	4	4	2	4	4	2	4	4	4	4	4	4	3	3	4	5	3	5	5	5	5	4
	4	4	4	2	2	2	2	4	4	4	2	2	3	3	3	5	4	4	4	4	4	5	5	5	4	4	4	4
	5	4	5	4	4	4	4	5	4	5	4	4	3	4	4	4	5	5	5	4	5	5	5	5	4	5	5	5
	1	1	1	1	1	1	1	1	1	1	1	1	1	1	1	5	5	5	2	3	3	2	2	2	2	2	2	2
	3	4	3	3	4	4	3	3	4	3	3	4	4	3	3	4	3	4	5	3	3	4	5	4	5	4	4	4
	4	3	4	2	2	2	2	4	3	4	2	2	2	2	2	2	2	3	4	4	3	5	4	5	3	3	3	3
	4	4	4	2	2	2	2	4	4	4	2	2	4	2	3	3	4	5	3	3	3	5	5	5	5	3	4	4
	4	4	4	3	4	3	3	4	4	4	3	4	3	3	3	4	3	4	3	3	4	5	5	5	4	4	4	4
	5	5	5	1	1	1	1	5	5	5	1	1	1	1	1	1	1	5	1	1	1	5	5	5	2	2	2	2
	4	3	3	1	2	2	2	4	3	3	1	2	1	1	1	4	4	4	3	3	3	5	4	4	2	2	2	3
	4	3	3	3	3	3	3	4	3	3	3	3	3	3	3	1	1	3	3	3	4	5	4	4	4	4	4	4
	1	1	1	1	1	1	1	1	1	1	1	1	3	1	1	2	2	2	2	2	2	2	2	2	4	2	2	2
	4	4	4	4	2	2	2	4	4	4	4	2	3	2	4	2	1	5	3	4	4	5	5	5	4	3	5	5
	3	3	3	3	3	3	3	3	3	3	3	3	3	3	3	5	5	4	3	3	3	4	4	4	4	4	4	4
	5	4	4	3	3	4	4	5	4	4	3	3	2	2	2	5	5	5	4	4	4	5	5	5	3	3	3	4
	4	4	4	4	4	4	4	4	4	4	4	4	4	4	4	2	2	4	4	4	4	5	5	5	5	5	5	5
	1	4	4	1	1	1	4	1	4	4	1	1	5	2	1	2	2	5	2	2	4	2	5	5	5	3	2	4
	4	4	4	2	2	2	2	4	4	4	2	2	2	2	2	4	4	4	4	4	4	5	5	5	3	3	3	4
	5	5	5	1	1	1	1	5	5	5	1	1	1	3	3	1	1	1	5	2	5	5	5	5	2	4	4	3
	4	3	3	3	3	3	3	4	3	3	3	3	4	4	4	4	4	4	4	3	3	5	4	4	5	5	5	4
	5	5	5	5	5	5	5	5	5	5	5	5	5	3	5	5	5	5	4	4	4	5	5	5	5	4	5	5
	4	4	4	3	4	2	4	4	4	4	3	4	4	4	4	4	4	4	4	3	4	5	5	5	5	5	5	5
	4	3	4	3	3	3	3	4	3	4	3	3	2	1	3	3	3	5	2	3	3	5	4	5	3	2	4	5
	3	3	4	4	5	4	4	3	3	4	4	5	4	3	3	4	4	3	4	4	4	4	4	5	5	4	4	5
	4	4	4	2	4	4	4	4	4	4	2	4	2	1	2	4	3	3	4	3	4	5	5	5	3	2	3	2
	4	4	3	1	3	3	3	4	4	3	1	3	1	2	3	3	3	3	2	3	2	5	5	4	2	3	4	3
	5	5	5	5	4	5	5	5	5	5	5	4	5	5	5	1	1	1	5	5	5	5	5	5	5	5	5	5
	5	2	4	3	2	3	3	5	2	4	3	2	2	2	3	4	2	3	2	2	2	5	3	5	3	3	4	3
	4	4	4	3	2	3	3	4	4	4	3	2	4	3	4	2	4	4	4	4	4	5	5	5	5	4	5	5
	4	5	5	5	5	5	5	4	5	5	5	5	2	2	4	5	5	5	4	3	5	5	5	5	3	3	5	4
	5	5	5	2	3	2	3	5	5	5	2	3	1	1	1	5	5	5	3	4	3	5	5	5	2	2	2	2
	4	4	4	2	2	4	2	4	4	4	2	2	2	2	2	3	2	3	3	2	2	5	5	5	3	3	3	3
	3	3	3	3	2	2	2	3	3	3	3	2	3	3	3	3	4	4	5	3	2	4	4	4	4	4	4	4
	4	4	4	4	2	2	2	4	4	4	4	2	4	4	4	4	4	4	4	4	4	5	5	5	5	5	5	5
	4	4	5	2	2	2	2	4	4	5	2	2	4	2	4	4	2	4	3	2	3	5	5	5	5	3	5	4
	4	3	4	3	3	3	3	4	3	4	3	3	2	2	4	3	2	2	3	3	3	5	4	5	3	3	5	5
	4	4	4	4	3	3	3	4	4	4	4	3	4	3	4	4	4	4	4	4	4	5	5	5	5	4	5	5
	3	4	4	3	4	4	3	3	4	4	3	4	2	2	2	4	3	4	2	2	2	4	5	5	3	3	3	4
	4	4	4	2	2	2	2	4	4	4	2	2	3	2	2	3	4	4	2	2	3	5	5	5	4	3	3	3
	1	1	1	1	1	1	1	1	1	1	1	1	2	2	2	3	3	3	3	3	3	2	2	2	3	3	3	3
	3	3	3	3	3	3	3	3	3	3	3	3	3	3	3	4	4	4	4	2	4	4	4	4	4	4	4	4
	4	5	5	3	4	5	5	4	5	5	3	4	3	3	4	3	3	3	4	4	4	5	5	5	4	4	5	4
	4	4	4	3	3	2	3	4	4	4	3	3	2	2	3	3	3	4	4	4	4	5	5	5	3	3	4	5
	5	5	5	5	5	5	5	5	5	5	5	5	2	2	2	4	4	4	4	4	4	5	5	5	3	3	3	3
	3	3	3	3	3	3	3	3	3	3	3	3	3	3	3	3	3	3	3	3	3	4	4	4	4	4	4	4
	4	4	4	1	2	2	4	4	4	4	1	2	1	1	1	4	5	5	2	2	4	5	5	5	2	2	2	4
	5	5	3	4	5	2	4	5	5	3	4	5	2	4	5	5	2	4	4	4	4	5	5	4	3	5	5	5
	4	3	4	3	2	3	3	4	3	4	3	2	3	4	4	3	3	4	3	3	3	5	4	5	4	5	5	5
	5	5	4	3	3	5	5	5	5	4	3	3	5	5	5	5	5	5	4	5	4	5	5	5	5	5	5	5
	5	5	5	5	5	5	5	5	5	5	5	5	1	1	1	4	3	5	2	4	4	5	5	5	2	2	2	2
	5	5	5	1	1	1	1	5	5	5	1	1	1	1	1	5	5	5	3	3	4	5	5	5	2	2	2	2
	4	4	3	3	3	3	3	4	4	3	3	3	3	3	3	4	4	4	4	4	4	5	5	4	4	4	4	4
	4	4	4	4	4	4	4	4	4	4	4	4	4	4	4	4	4	4	3	4	3	5	5	5	5	5	5	4
	3	4	3	3	3	3	3	3	4	3	3	3	3	3	3	3	3	4	3	3	3	4	5	4	4	4	4	4
	4	4	2	2	2	2	2	4	4	2	2	2	2	3	4	4	2	4	2	1	2	5	5	3	3	4	5	5
	4	2	4	1	4	1	1	4	2	4	1	4	1	1	1	2	4	1	1	1	3	5	3	5	2	2	2	2
	4	4	4	2	4	3	4	4	4	4	2	4	2	2	2	4	3	4	2	2	3	5	5	5	3	3	3	3
	4	4	4	3	3	3	4	4	4	4	3	3	3	3	3	5	5	4	4	4	5	5	5	5	4	4	4	3
	3	3	3	3	3	3	3	3	3	3	3	3	3	3	3	3	3	3	3	3	3	4	4	4	4	4	4	4
	2	2	4	2	2	2	2	2	2	4	2	2	2	2	2	3	3	4	2	2	2	3	3	5	3	3	3	3
	3	3	3	3	3	3	3	3	3	3	3	3	4	2	2	2	3	4	3	3	3	4	4	4	5	3	3	4
	4	4	4	4	4	4	4	4	4	4	4	4	4	2	4	3	4	4	3	3	3	5	5	5	5	3	5	5
	5	5	5	3	3	3	3	5	5	5	3	3	4	3	3	5	4	5	3	3	4	5	5	5	5	4	4	4
	4	4	4	3	3	4	4	4	4	4	3	3	2	2	2	3	2	4	2	2	4	5	5	5	3	3	3	4
	1	1	1	1	1	1	1	1	1	1	1	1	1	1	1	2	1	1	2	2	2	2	2	2	2	2	2	4
	3	4	4	3	3	3	3	3	4	4	3	3	3	3	3	5	4	3	2	4	4	4	5	5	4	4	4	5
	3	3	4	2	4	3	3	3	3	4	2	4	2	2	3	4	3	4	4	3	4	4	4	5	3	3	4	3
	2	4	3	3	3	2	2	2	4	3	3	3	3	3	3	4	4	4	2	3	2	3	5	4	4	4	4	3
	4	4	4	4	3	3	4	4	4	4	4	3	2	2	3	4	3	4	2	2	3	5	5	5	3	3	4	4
	4	4	4	4	4	4	4	4	4	4	4	4	1	2	2	2	2	4	3	4	3	5	5	5	2	3	3	3
	2	2	2	2	2	2	2	2	2	2	2	2	2	2	2	3	3	2	4	2	3	3	3	3	3	3	3	3
	1	5	5	3	3	1	5	1	5	5	3	3	2	3	4	1	1	1	1	1	3	2	5	5	3	4	5	5
	3	3	3	3	3	3	3	3	3	3	3	3	4	3	3	3	3	4	4	4	4	4	4	4	5	4	4	4
	4	4	4	2	4	2	4	4	4	4	2	4	4	3	4	2	3	4	2	4	4	5	5	5	5	4	5	5
	3	4	4	4	4	4	4	3	4	4	4	4	4	4	3	4	4	4	4	4	3	4	5	5	5	5	4	5
	2	2	2	2	2	2	2	2	2	2	2	2	2	2	2	2	4	4	2	3	2	3	3	3	3	3	3	3
	2	2	2	2	2	2	2	2	2	2	2	2	1	2	2	4	3	5	2	2	2	3	3	3	2	3	3	4
	4	2	4	2	2	2	2	4	2	4	2	2	3	3	3	4	4	4	3	3	4	5	3	5	4	4	4	4
	5	5	5	3	3	3	3	5	5	5	3	3	1	1	1	4	3	4	3	3	5	5	5	5	2	2	2	4
	4	4	4	3	3	3	2	4	4	4	3	3	2	3	3	4	4	4	4	4	3	5	5	5	3	4	4	4
	4	5	5	1	1	1	1	4	5	5	1	1	1	1	1	4	4	5	1	1	1	5	5	5	2	2	2	2
	3	3	3	3	2	2	2	3	3	3	3	2	2	3	3	4	2	3	3	3	3	4	4	4	3	4	4	4
	5	2	4	3	4	1	1	5	2	4	3	4	3	1	3	3	1	4	2	3	3	5	3	5	4	2	4	2
	5	5	5	5	4	3	3	5	5	5	5	4	1	2	3	2	3	2	3	5	5	5	5	5	2	3	4	4
	4	4	4	1	4	4	4	4	4	4	1	4	2	2	2	3	4	3	4	4	4	5	5	5	3	3	3	4
	5	5	5	3	4	4	4	5	5	5	3	4	4	4	4	5	4	5	4	3	4	5	5	5	5	5	5	5
	4	2	2	2	2	2	2	4	2	2	2	2	4	1	3	3	2	3	2	2	2	5	3	3	5	2	4	4
	5	2	5	2	4	2	2	5	2	5	2	4	2	2	5	3	3	2	3	2	2	5	3	5	3	3	5	5
	4	4	4	3	3	3	3	4	4	4	3	3	3	3	4	4	4	5	3	3	3	5	5	5	4	4	5	4
	3	3	3	3	3	3	3	3	3	3	3	3	2	2	3	4	4	4	3	3	2	4	4	4	3	3	4	4
	3	3	3	3	3	3	3	3	3	3	3	3	3	3	3	5	3	4	3	2	3	4	4	4	4	4	4	4
	4	4	4	4	5	4	4	4	4	4	4	5	4	4	4	4	4	4	4	4	4	5	5	5	5	5	5	5
	4	4	4	4	4	4	4	4	4	4	4	4	4	4	4	4	4	4	4	4	4	5	5	5	5	5	5	5
	5	5	5	3	3	3	4	5	5	5	3	3	1	1	1	4	4	4	3	3	3	5	5	5	2	2	2	2
	5	5	5	5	5	5	5	5	5	5	5	5	5	4	4	4	5	4	3	4	4	5	5	5	5	5	5	5
	4	4	4	4	4	4	4	4	4	4	4	4	4	2	4	5	5	5	4	4	4	5	5	5	5	3	5	5
	5	5	5	1	5	5	5	5	5	5	1	5	5	1	5	3	2	5	3	3	5	5	5	5	5	2	5	5
	4	4	4	3	3	4	4	4	4	4	3	3	3	3	4	4	4	5	3	3	4	5	5	5	4	4	5	5
	4	4	4	2	2	2	4	4	4	4	2	2	1	2	4	4	2	5	2	2	4	5	5	5	2	3	5	3
	4	3	4	3	3	3	3	4	3	4	3	3	3	3	4	4	4	4	3	3	3	5	4	5	4	4	5	5
	4	4	4	4	3	4	4	4	4	4	4	3	3	3	3	4	3	3	3	3	4	5	5	5	4	4	4	4
	4	4	4	2	2	4	4	4	4	4	2	2	2	2	2	4	4	4	4	4	4	5	5	5	3	3	3	3
	5	5	5	1	1	1	1	5	5	5	1	1	1	1	1	5	3	5	3	3	3	5	5	5	2	2	2	2
	4	4	4	2	2	2	2	4	4	4	2	2	2	2	3	4	5	4	2	2	2	5	5	5	3	3	4	4
	5	5	5	5	3	3	3	5	5	5	5	3	4	3	5	5	4	4	4	4	4	5	5	5	5	4	5	5
	5	5	4	3	3	3	4	5	5	4	3	3	5	2	4	5	4	4	4	3	4	5	5	5	5	3	5	4
	4	4	1	1	1	1	1	4	4	1	1	1	4	3	3	4	2	3	3	3	3	5	5	2	5	4	4	4
	4	4	4	2	2	2	2	4	4	4	2	2	2	3	3	3	3	3	2	2	4	5	5	5	3	4	4	3
	2	2	2	2	2	2	2	2	2	2	2	2	2	1	3	4	4	4	2	1	3	3	3	3	3	2	4	3
	4	4	4	1	2	2	2	4	4	4	1	2	1	3	3	3	3	4	4	3	4	5	5	5	2	4	4	5
	5	5	5	5	5	5	5	5	5	5	5	5	5	5	5	4	4	5	5	5	5	5	5	5	5	5	5	5
	4	4	4	3	4	2	2	4	4	4	3	4	1	3	3	3	2	2	2	3	2	5	5	5	2	4	4	2
	4	3	2	2	2	2	3	4	3	2	2	2	4	2	4	4	4	4	3	3	3	5	4	3	5	3	5	3
	3	3	3	3	3	3	3	3	3	3	3	3	3	3	3	3	4	4	4	4	4	4	4	4	4	4	4	4
	1	1	1	1	1	1	1	1	1	1	1	1	2	1	2	4	4	3	3	3	4	2	2	2	3	2	3	2
	4	3	3	2	2	2	2	4	3	3	2	2	1	1	2	4	4	3	3	3	3	5	4	4	2	2	3	4
	3	4	4	3	3	3	3	3	4	4	3	3	3	3	3	3	3	4	2	2	2	4	5	5	4	4	4	3
	4	4	4	3	2	2	4	4	4	4	3	2	4	2	3	2	2	4	3	3	3	5	5	5	5	3	4	5
	4	4	4	4	4	4	4	4	4	4	4	4	4	4	4	4	4	4	4	4	4	5	5	5	5	5	5	5
	4	4	4	3	3	3	3	4	4	4	3	3	2	3	4	4	4	4	3	3	3	5	5	5	3	4	5	4
	3	3	3	3	3	3	3	3	3	3	3	3	3	3	3	3	2	3	2	3	3	4	4	4	4	4	4	4
	4	3	5	3	3	3	3	4	3	5	3	3	1	1	1	2	3	3	1	4	3	5	4	5	2	2	2	2
	4	4	4	4	4	4	4	4	4	4	4	4	4	3	3	5	5	5	5	4	4	5	5	5	5	4	4	5
	2	4	2	2	2	4	2	2	4	2	2	2	2	2	4	2	4	4	2	3	4	3	5	3	3	3	5	5
	4	4	4	4	2	4	4	4	4	4	4	2	2	2	3	4	4	4	4	2	4	5	5	5	3	3	4	4
	3	3	3	3	3	3	3	3	3	3	3	3	4	3	3	3	4	4	3	3	4	4	4	4	5	4	4	4
	5	5	5	5	4	5	5	5	5	5	5	4	5	5	5	5	5	5	4	5	5	5	5	5	5	5	5	5
	4	2	2	2	2	2	4	4	2	2	2	2	3	2	2	4	4	4	3	3	3	5	3	3	4	3	3	3
	4	4	4	4	4	4	4	4	4	4	4	4	4	3	4	3	3	4	4	4	4	5	5	5	5	4	5	4
	4	1	4	1	1	2	4	4	1	4	1	1	4	1	1	2	2	1	1	1	1	5	2	5	5	2	2	2
	4	4	3	4	3	3	3	4	4	3	4	3	4	3	4	3	2	4	3	3	4	5	5	4	5	4	5	5
	4	4	4	3	3	3	4	4	4	4	3	3	2	2	4	4	3	5	2	2	2	5	5	5	3	3	5	5
	4	4	4	3	2	2	3	4	4	4	3	2	4	2	2	3	4	4	3	3	3	5	5	5	5	3	3	5
	4	4	3	3	3	3	3	4	4	3	3	3	2	3	4	3	3	4	2	2	3	5	5	4	3	4	5	4
	3	4	3	3	4	3	3	3	4	3	3	4	3	2	3	4	4	5	3	3	3	4	5	4	4	3	4	4
	4	4	4	3	2	2	2	4	4	4	3	2	3	4	4	3	3	3	3	3	4	5	5	5	4	5	5	5
	4	4	4	3	3	3	3	4	4	4	3	3	2	3	4	4	4	4	4	4	4	5	5	5	3	4	5	5
	4	2	4	4	4	3	4	4	2	4	4	4	3	3	3	4	4	3	3	3	3	5	3	5	4	4	4	4
	3	2	2	3	4	3	3	3	2	2	3	4	3	2	2	4	4	3	4	2	3	4	3	3	4	3	3	3
	2	2	4	2	2	2	2	2	2	4	2	2	2	2	3	3	3	3	2	3	2	3	3	5	3	3	4	3
	4	4	4	3	3	3	3	4	4	4	3	3	2	2	3	3	2	3	3	3	4	5	5	5	3	3	4	4
	4	4	5	4	3	3	3	4	4	5	4	3	2	3	3	2	3	4	2	3	4	5	5	5	3	4	4	4
	4	4	4	4	5	5	5	4	4	4	4	5	2	3	4	4	4	5	3	2	3	5	5	5	3	4	5	5
	5	5	5	5	1	5	5	5	5	5	5	1	5	3	4	5	4	4	5	5	5	5	5	5	5	4	5	5
	5	4	5	3	3	4	5	5	4	5	3	3	4	1	3	4	5	5	2	2	4	5	5	5	5	2	4	4
	4	4	4	3	3	4	4	4	4	4	3	3	4	4	4	4	4	3	4	4	4	5	5	5	5	5	5	4
	4	3	4	3	2	3	4	4	3	4	3	2	4	4	4	3	3	3	3	4	3	5	4	5	5	5	5	5
	4	3	4	4	4	3	3	4	3	4	4	4	2	3	4	3	3	4	2	2	2	5	4	5	3	4	5	5
	5	5	4	3	3	3	3	5	5	4	3	3	4	4	5	5	4	4	4	4	4	5	5	5	5	5	5	5
	5	4	5	5	4	5	4	5	4	5	5	4	1	1	1	1	2	1	2	3	4	5	5	5	2	2	2	4
	5	5	5	5	1	5	5	5	5	5	5	1	4	1	1	2	2	4	1	1	4	5	5	5	5	2	2	2
	5	5	5	2	2	3	4	5	5	5	2	2	2	2	4	5	4	5	3	5	4	5	5	5	3	3	5	3
	2	2	2	2	2	2	2	2	2	2	2	2	2	2	2	2	2	2	2	2	2	3	3	3	3	3	3	3
	4	5	5	2	4	2	5	4	5	5	2	4	4	3	4	5	5	5	3	4	4	5	5	5	5	4	5	5
	4	4	5	2	2	3	3	4	4	5	2	2	1	3	3	4	5	4	2	3	2	5	5	5	2	4	4	4
	4	4	4	3	3	3	3	4	4	4	3	3	2	3	3	4	3	3	3	3	3	5	5	5	3	4	4	4
	4	3	3	1	1	1	1	4	3	3	1	1	1	1	3	3	3	4	3	3	3	5	4	4	2	2	4	4
	4	4	4	3	3	3	3	4	4	4	3	3	2	2	4	2	2	4	3	3	4	5	5	5	3	3	5	5
	4	4	4	3	2	2	3	4	4	4	3	2	4	3	3	4	4	5	3	3	4	5	5	5	5	4	4	4
	5	5	5	2	5	5	5	5	5	5	2	5	1	1	3	5	4	5	5	5	5	5	5	5	2	2	4	4
	3	4	4	3	4	4	4	3	4	4	3	4	2	2	2	4	4	4	4	4	4	4	5	5	3	3	3	4
	4	4	4	4	2	4	4	4	4	4	4	2	4	3	3	4	4	4	4	4	5	5	5	5	5	4	4	4
	4	3	4	2	2	2	2	4	3	4	2	2	2	2	3	4	3	4	3	3	2	5	4	5	3	3	4	4
	4	4	4	4	3	3	3	4	4	4	4	3	2	2	2	3	4	4	4	4	4	5	5	5	3	3	3	3
	5	2	4	1	3	3	3	5	2	4	1	3	5	2	2	4	4	5	2	2	3	5	3	5	5	3	3	3
	5	5	5	5	4	4	4	5	5	5	5	4	4	5	5	5	4	5	4	4	4	5	5	5	5	5	5	5
	3	3	3	3	3	3	3	3	3	3	3	3	3	3	3	3	3	4	3	3	3	4	4	4	4	4	4	4
	3	4	4	2	3	3	3	3	4	4	2	3	2	2	3	4	4	5	3	3	3	4	5	5	3	3	4	3
	4	5	4	4	3	4	5	4	5	4	4	3	4	3	3	4	4	5	5	5	5	5	5	5	5	4	4	5
	4	3	4	3	3	3	3	4	3	4	3	3	2	2	2	4	3	4	2	2	3	5	4	5	3	3	3	3
	4	4	4	4	3	4	4	4	4	4	4	3	4	3	3	2	2	3	4	4	4	5	5	5	5	4	4	4
	1	1	1	1	2	1	1	1	1	1	1	2	1	1	2	4	2	2	3	3	3	2	2	2	2	2	3	2
	3	3	3	3	3	3	3	3	3	3	3	3	2	2	2	2	2	2	2	4	3	4	4	4	3	3	3	4
	2	2	1	1	3	2	1	2	2	1	1	3	3	3	3	4	4	4	5	5	1	3	3	2	4	4	4	4
	5	3	4	1	4	4	4	5	3	4	1	4	3	3	3	4	4	4	3	4	4	5	4	5	4	4	4	4
	4	3	3	4	2	4	5	4	3	3	4	2	4	3	4	5	5	5	4	4	4	5	4	4	5	4	5	5
	4	4	5	5	4	4	4	4	4	5	5	4	2	2	2	3	4	5	4	4	4	5	5	5	3	3	3	4
	4	4	4	4	4	4	4	4	4	4	4	4	3	3	3	4	4	4	3	3	4	5	5	5	4	4	4	4
	2	3	3	2	2	2	2	2	3	3	2	2	3	2	3	3	4	4	3	3	3	3	4	4	4	3	4	4
	5	4	4	3	3	4	4	5	4	4	3	3	3	3	3	4	4	5	4	4	4	5	5	5	4	4	4	5
	4	4	4	2	1	1	1	4	4	4	2	1	3	3	3	3	3	5	4	4	4	5	5	5	4	4	4	4
	5	5	5	4	3	4	4	5	5	5	4	3	4	4	4	4	4	3	3	4	4	5	5	5	5	5	5	5
	4	4	4	2	2	2	3	4	4	4	2	2	3	2	3	3	4	3	3	4	4	5	5	5	4	3	4	4
	3	3	3	3	3	3	3	3	3	3	3	3	1	1	1	1	1	1	1	1	1	4	4	4	2	2	2	2
	5	4	5	4	5	5	4	5	4	5	4	5	4	3	4	4	3	5	5	5	5	5	5	5	5	4	5	5
	4	3	3	3	3	3	4	4	3	3	3	3	1	1	3	4	4	4	4	3	4	5	4	4	2	2	4	4
	4	4	3	2	2	3	3	4	4	3	2	2	3	3	3	4	4	4	3	3	4	5	5	4	4	4	4	4
	4	3	3	2	2	2	2	4	3	3	2	2	2	2	3	4	4	4	2	2	3	5	4	4	3	3	4	3
	2	4	4	4	4	4	4	2	4	4	4	4	2	4	4	4	4	4	4	4	4	3	5	5	3	5	5	5
	3	4	4	2	4	3	2	3	4	4	2	4	1	2	3	2	2	4	3	3	4	4	5	5	2	3	4	5
	4	4	4	4	4	4	4	4	4	4	4	4	1	1	3	4	4	4	4	4	4	5	5	5	2	2	4	5
	4	4	4	4	4	3	3	4	4	4	4	4	2	2	4	4	4	2	4	3	4	5	5	5	3	3	5	5
	5	5	5	3	4	3	4	5	5	5	3	4	2	3	3	5	4	5	4	5	4	5	5	5	3	4	4	4
	4	4	5	3	4	4	4	4	4	5	3	4	3	2	2	4	5	4	3	3	4	5	5	5	4	3	3	3
	5	5	5	2	2	4	2	5	5	5	2	2	2	2	4	2	3	5	2	2	4	5	5	5	3	3	5	4
	5	5	5	2	2	3	3	5	5	5	2	2	4	4	4	5	4	5	4	4	4	5	5	5	5	5	5	4
	4	4	4	4	3	4	4	4	4	4	4	3	3	4	4	4	4	4	4	4	4	5	5	5	4	5	5	5
	3	4	3	5	2	2	5	3	4	3	5	2	5	3	4	4	4	4	3	3	4	4	5	4	5	4	5	5
	4	4	4	4	1	4	2	4	4	4	4	1	4	4	4	3	3	5	4	3	5	5	5	5	5	5	5	5
	3	4	3	3	3	3	3	3	4	3	3	3	3	3	3	3	3	3	3	3	3	4	5	4	4	4	4	4
	4	3	4	3	2	2	2	4	3	4	3	2	4	3	5	5	5	5	3	3	3	5	4	5	5	4	5	4
	1	1	1	1	1	1	1	1	1	1	1	1	1	1	1	2	1	4	3	3	3	2	2	2	2	2	2	2
	1	3	4	1	1	1	1	1	3	4	1	1	1	1	1	1	2	2	1	3	2	2	4	5	2	2	2	2
	3	4	4	3	4	4	5	3	4	4	3	4	3	2	4	4	4	4	4	4	3	4	5	5	4	3	5	5
	5	5	5	2	2	2	2	5	5	5	2	2	2	3	4	4	4	5	2	2	4	5	5	5	3	4	5	5
	4	4	4	2	4	4	4	4	4	4	2	4	2	2	2	4	4	3	2	1	3	5	5	5	3	3	3	3
	4	4	4	4	3	3	3	4	4	4	4	3	3	3	3	4	4	5	4	4	4	5	5	5	4	4	4	4
	2	2	2	2	2	2	2	2	2	2	2	2	2	2	2	4	4	4	2	2	2	3	3	3	3	3	3	2
	4	4	4	4	3	4	4	4	4	4	4	3	3	3	3	3	3	4	3	3	3	5	5	5	4	4	4	4
	5	5	5	3	3	3	3	5	5	5	3	3	4	3	3	4	4	5	4	4	5	5	5	5	5	4	4	5
	3	3	3	3	3	3	3	3	3	3	3	3	3	3	3	4	4	4	3	3	3	4	4	4	4	4	4	4
	4	4	4	4	4	4	4	4	4	4	4	4	4	4	4	3	3	2	4	4	4	5	5	5	5	5	5	5
	3	3	3	3	3	3	3	3	3	3	3	3	3	3	3	3	3	3	3	3	3	4	4	4	4	4	4	4
	4	4	4	2	1	1	1	4	4	4	2	1	3	3	5	5	5	3	4	2	2	5	5	5	4	4	5	5
	4	3	3	3	3	3	3	4	3	3	3	3	1	1	1	1	3	3	1	1	1	5	4	4	2	2	2	2
	5	4	5	4	3	4	4	5	4	5	4	3	4	2	4	5	5	5	5	3	4	5	5	5	5	3	5	5
	4	4	4	2	2	3	4	4	4	4	2	2	2	3	3	5	4	5	2	2	2	5	5	5	3	4	4	4
	4	4	4	4	4	4	4	4	4	4	4	4	2	3	4	4	4	5	5	5	4	5	5	5	3	4	5	5
	5	5	5	3	5	5	5	5	5	5	3	5	3	1	1	1	5	5	5	3	5	5	5	5	4	2	2	2
	5	5	4	3	3	3	3	5	5	4	3	3	2	3	3	4	5	4	3	3	4	5	5	5	3	4	4	4
	4	2	4	3	3	4	5	4	2	4	3	3	2	3	4	5	5	5	3	4	4	5	3	5	3	4	5	5
	3	3	2	2	3	2	2	3	3	2	2	3	2	1	2	3	2	4	2	2	2	4	4	3	3	2	3	3
	2	2	2	2	2	2	2	2	2	2	2	2	3	2	3	2	1	2	2	2	4	3	3	3	4	3	4	4
	4	3	4	2	2	2	4	4	3	4	2	2	2	2	2	4	3	2	4	2	3	5	4	5	3	3	3	3
	4	4	4	4	4	4	4	4	4	4	4	4	2	1	2	3	2	3	3	4	2	5	5	5	3	2	3	5
	4	4	4	1	1	1	1	4	4	4	1	1	2	1	3	5	5	5	2	2	4	5	5	5	3	2	4	3
	3	3	3	3	3	3	3	3	3	3	3	3	3	3	3	4	4	4	3	3	3	4	4	4	4	4	4	4
	4	5	3	2	4	1	4	4	5	3	2	4	2	3	3	5	4	2	2	2	1	5	5	4	3	4	4	5
	4	4	4	1	1	1	1	4	4	4	1	1	3	1	3	4	3	4	2	2	3	5	5	5	4	2	4	4
	4	2	4	2	4	2	2	4	2	4	2	4	3	2	2	4	3	2	2	2	2	5	3	5	4	3	3	3
	4	4	4	2	5	3	2	4	4	4	2	5	4	1	4	4	4	4	3	2	3	5	5	5	5	2	5	5
	4	4	4	3	3	4	4	4	4	4	3	3	4	3	3	4	4	4	4	2	4	5	5	5	5	4	4	4
	2	4	4	2	4	4	4	2	4	4	2	4	2	2	2	4	4	4	4	3	4	3	5	5	3	3	3	4
	4	3	5	3	4	3	3	4	3	5	3	4	3	3	3	5	5	5	3	3	4	5	4	5	4	4	4	3
	4	3	4	3	4	4	3	4	3	4	3	4	2	2	4	4	4	4	3	3	2	5	4	5	3	3	5	4
	4	4	4	4	4	4	4	4	4	4	4	4	2	2	2	1	2	4	4	4	4	5	5	5	3	3	3	3
	5	3	4	3	5	5	5	5	3	4	3	5	3	3	3	4	2	4	3	3	3	5	4	5	4	4	4	4
	4	4	4	4	4	4	4	4	4	4	4	4	4	3	4	3	4	3	2	2	2	5	5	5	5	4	5	5
	4	4	4	4	1	1	1	4	4	4	4	1	1	3	5	5	5	5	1	1	1	5	5	5	2	4	5	5
	4	4	4	4	3	4	4	4	4	4	4	3	4	3	4	4	4	5	4	4	4	5	5	5	5	4	5	4
	4	4	4	4	2	4	4	4	4	4	4	2	4	3	4	5	5	5	3	3	4	5	5	5	5	4	5	5
	4	4	4	2	2	2	2	4	4	4	2	2	3	4	4	3	4	4	2	4	4	5	5	5	4	5	5	4
	4	3	4	3	3	3	3	4	3	4	3	3	4	3	4	3	3	5	3	3	3	5	4	5	5	4	5	4
	2	2	1	2	1	3	2	2	2	1	2	1	2	3	2	2	2	2	1	1	3	3	3	2	3	4	3	3
	4	4	4	4	5	5	5	4	4	4	4	5	4	3	4	5	4	4	5	4	3	5	5	5	5	4	5	5
	3	3	3	3	3	3	3	3	3	3	3	3	3	3	3	3	3	3	4	3	4	4	4	4	4	4	4	4
	3	3	3	3	3	3	3	3	3	3	3	3	2	3	3	4	4	4	3	3	3	4	4	4	3	4	4	4
	4	4	4	5	4	4	4	4	4	4	5	4	3	3	4	4	4	4	4	4	4	5	5	5	4	4	5	5
	5	5	5	5	5	5	5	5	5	5	5	5	3	3	4	4	2	4	3	3	4	5	5	5	4	4	5	5
	3	3	3	3	3	3	3	3	3	3	3	3	3	3	3	4	3	5	3	3	3	4	4	4	4	4	4	4
	3	3	3	3	3	3	3	3	3	3	3	3	2	2	4	2	2	5	4	2	2	4	4	4	3	3	5	5
	4	4	4	3	4	4	4	4	4	4	3	4	2	3	3	4	4	4	3	3	3	5	5	5	3	4	4	5
	4	4	4	1	1	4	4	4	4	4	1	1	4	4	4	5	3	5	4	2	4	5	5	5	5	5	5	5
	5	5	5	5	4	5	5	5	5	5	5	4	1	2	2	5	4	4	3	4	5	5	5	5	2	3	3	4
	3	3	3	3	3	3	3	3	3	3	3	3	3	3	3	3	3	3	3	3	3	4	4	4	4	4	4	4
	5	5	5	5	5	5	5	5	5	5	5	5	5	3	5	3	3	5	5	5	5	5	5	5	5	4	5	5
	4	4	4	4	2	4	4	4	4	4	4	2	4	2	4	4	4	5	3	3	4	5	5	5	5	3	5	5
	1	1	4	1	1	1	1	1	1	4	1	1	2	2	3	2	2	3	2	2	3	2	2	5	3	3	4	4
	4	4	4	3	3	3	3	4	4	4	3	3	4	4	4	2	4	4	4	4	4	5	5	5	5	5	5	5
	4	4	4	4	4	4	4	4	4	4	4	4	4	4	4	3	3	4	4	4	4	5	5	5	5	5	5	5
	3	3	3	3	3	3	3	3	3	3	3	3	3	3	3	1	1	4	3	3	3	4	4	4	4	4	4	4
	3	3	3	3	3	3	3	3	3	3	3	3	3	3	3	4	3	4	3	3	3	4	4	4	4	4	4	4
	3	3	3	3	3	3	3	3	3	3	3	3	3	3	3	3	4	4	3	3	3	4	4	4	4	4	4	4
	5	5	5	1	1	3	3	5	5	5	1	1	2	1	1	4	3	5	2	2	2	5	5	5	3	2	2	2
	4	4	4	4	4	4	4	4	4	4	4	4	4	4	4	4	4	5	4	2	4	5	5	5	5	5	5	5
	4	3	4	3	5	3	4	4	3	4	3	5	4	3	4	5	4	5	4	4	5	5	4	5	5	4	5	5
	4	4	4	4	4	4	4	4	4	4	4	4	4	4	4	4	4	4	4	4	4	5	5	5	5	5	5	5
	4	4	4	4	4	4	4	4	4	4	4	4	3	4	4	4	4	4	4	4	4	5	5	5	4	5	5	5
	3	3	3	3	3	3	3	3	3	3	3	3	3	3	3	3	3	3	3	3	3	4	4	4	4	4	4	4
	5	5	5	5	1	3	3	5	5	5	5	1	4	3	3	5	4	2	4	4	4	5	5	5	5	4	4	5
	5	5	5	4	3	5	5	5	5	5	4	3	3	3	4	5	5	5	4	4	4	5	5	5	4	4	5	5
	4	4	4	4	4	4	4	4	4	4	4	4	4	4	4	4	4	4	4	4	4	5	5	5	5	5	5	5
	4	4	4	3	3	3	4	4	4	4	3	3	4	3	3	5	5	5	4	4	3	5	5	5	5	4	4	5
	3	3	3	3	3	3	3	3	3	3	3	3	3	3	3	4	4	3	2	1	1	4	4	4	4	4	4	4
	3	3	3	4	4	4	4	3	3	3	4	4	1	3	2	4	4	3	3	3	3	4	4	4	2	4	3	4
	4	4	4	4	3	3	4	4	4	4	4	3	4	3	3	4	4	4	3	3	4	5	5	5	5	4	4	5
	5	3	3	3	3	4	4	5	3	3	3	3	2	3	3	4	4	5	2	2	4	5	4	4	3	4	4	4
	5	5	5	5	4	4	3	5	5	5	5	4	4	4	5	5	5	5	5	5	5	5	5	5	5	5	5	5
	5	5	5	5	4	1	1	5	5	5	5	4	5	1	5	1	1	5	1	1	4	5	5	5	5	2	5	5
	4	4	4	3	2	2	4	4	4	4	3	2	4	2	4	5	3	3	2	2	2	5	5	5	5	3	5	5
	4	4	4	4	4	4	4	4	4	4	4	4	4	3	4	5	5	5	4	5	4	5	5	5	5	4	5	5
	4	4	4	4	4	4	4	4	4	4	4	4	4	4	4	4	4	4	4	4	4	5	5	5	5	5	5	5
	4	4	4	4	4	4	4	4	4	4	4	4	4	4	4	4	4	4	4	4	4	5	5	5	5	5	5	5
	3	3	3	3	3	3	3	3	3	3	3	3	3	3	3	3	3	3	3	3	3	4	4	4	4	4	4	4
	4	4	4	3	3	3	3	4	4	4	3	3	3	3	3	3	3	4	4	3	3	5	5	5	4	4	4	4
	4	3	4	2	2	2	2	4	3	4	2	2	3	3	3	4	4	5	4	4	3	5	4	5	4	4	4	5
	3	3	2	2	3	4	4	3	3	2	2	3	3	3	3	4	3	3	4	3	3	4	4	3	4	4	4	4
	3	3	4	2	4	3	3	3	3	4	2	4	2	2	3	4	3	5	3	3	3	4	4	5	3	3	4	3
	4	3	3	1	1	1	2	4	3	3	1	1	2	2	3	4	4	4	2	2	3	5	4	4	3	3	4	4
	5	5	3	2	1	1	1	5	5	3	2	1	1	1	1	2	2	5	1	2	3	5	5	4	2	2	2	2
	5	5	5	1	1	1	5	5	5	5	1	1	3	3	3	4	2	4	5	5	5	5	5	5	4	4	4	4
	4	3	4	2	3	3	4	4	3	4	2	3	3	3	3	5	4	5	3	3	3	5	4	5	4	4	4	4
	5	5	5	5	5	5	5	5	5	5	5	5	5	5	5	5	5	5	5	5	5	5	5	5	5	5	5	5
	2	1	4	1	1	1	1	2	1	4	1	1	1	1	1	1	3	5	1	1	1	3	2	5	2	2	2	4
	5	5	5	5	5	5	5	5	5	5	5	5	4	4	4	4	3	5	5	5	3	5	5	5	5	5	5	5
	4	4	4	2	3	3	4	4	4	4	2	3	2	3	3	5	4	4	3	3	4	5	5	5	3	4	4	4
	5	3	4	2	2	2	2	5	3	4	2	2	4	3	3	2	2	3	3	3	4	5	4	5	5	4	4	5
	5	4	5	5	3	5	5	5	4	5	5	3	4	5	5	5	5	5	4	4	4	5	5	5	5	5	5	5
	4	4	5	4	4	5	5	4	4	5	4	4	3	3	4	5	5	5	4	4	5	5	5	5	4	4	5	5
	4	4	4	2	1	1	1	4	4	4	2	1	1	1	4	5	5	5	4	4	4	5	5	5	2	2	5	5
	5	5	5	4	4	4	4	5	5	5	4	4	2	3	4	4	4	4	4	4	4	5	5	5	3	4	5	4
	3	3	3	3	3	3	3	3	3	3	3	3	3	3	3	3	3	3	3	3	3	4	4	4	4	4	4	4
	3	3	3	3	3	3	3	3	3	3	3	3	2	3	3	3	3	3	3	3	3	4	4	4	3	4	4	4
	4	4	4	2	2	3	2	4	4	4	2	2	2	2	3	4	4	4	2	3	3	5	5	5	3	3	4	4
